# Supplementary material for: Single-Molecule and Vesicle Trafficking Analysis of Ubiquitination Involved in the Activity of Ammonium Transporter AMT1;3 in Arbidopsis under High Ammonium Stress
Source: Cells. 2022 Nov 17;11(22):3651. doi: 10.3390/cells11223651 (PMC9688738; doi:10.3390/cells11223651)
Supplement: Supplementary file 1 [file cells-11-03651-s001.zip]

Archive with 1 entries (1 files):
- cells-2014105-supplementary.pdf
